# Supplementary material for: The Narrow Abdomen Ion Channel Complex Is Highly Stable and Persists from Development into Adult Stages to Promote Behavioral Rhythmicity
Source: Front Cell Neurosci. 2017 Jun 6;11:159. doi: 10.3389/fncel.2017.00159 (PMC5459923; doi:10.3389/fncel.2017.00159)
Supplement: Supplementary file 1 [file Table_1.XLSX]

## Sheet: Sheet1
Table S1
Morning activity index (MI) and evening activity index (EI) values for RNAi genotypes and controls during LD and DD conditions. See Materials and Methods. Significant differences from corresponding control are indicated by asterisks (* p < 0.05, ** p < 0.01). '>' indicates RNAi samples with larger index values than the corresponding control.
	LD									DD1								DD2
29C -> 29C	MI				EI				n	MI				EI				MI				EI				n
daGAL4 tubGAL80 attP2	1.41382	+/-	0.189969		1.48952	+/-	0.188091		29	1.22787	+/-	0.143288		2.78284	+/-	0.204627		0.867104	+/-	0.118928		2.59877	+/-	0.183368		29
daGAL4 tubGAL80 attP40	0.936505	+/-	0.164092		1.058	+/-	0.168994		28	1.40806	+/-	0.17925		2.49254	+/-	0.212217		0.795979	+/-	0.141858		2.20386	+/-	0.157236		27
daGAL4 tubGAL80 na RNAi (attP2)	0.401621	+/-	0.282427	*	0.149138	+/-	0.124214	**	33	0.503404	+/-	0.233164		0.608053	+/-	0.270353	**	0.743326	+/-	0.492213		1.38065	+/-	0.717381		23
daGAL4 tubGAL80 unc79 RNAi (attP40)	0.227732	+/-	0.232316	*	0.290317	+/-	0.170612	**	42	0.277335	+/-	0.217167	**	0.942607	+/-	0.316472	**	0.318263	+/-	0.431965		0.670334	+/-	0.226544	**	34
daGAL4 tubGAL80 Nlf1 RNAi (attP2)	0.388517	+/-	0.28714	*	0.261694	+/-	0.185332	**	27	0.559346	+/-	0.404377		0.775461	+/-	0.312185	**	0.390576	+/-	0.157029		0.927742	+/-	0.377385	*	22
29C -> 19C
daGAL4 tubGAL80 attP2	0.494592	+/-	0.13408		2.2693	+/-	0.184353		36	0.968781	+/-	0.209734		0.967037	+/-	0.142399		0.646748	+/-	0.132753		1.35504	+/-	0.159434		37
daGAL4 tubGAL80 attP40	0.648642	+/-	0.130122		2.14479	+/-	0.147204		46	0.84684	+/-	0.132805		1.56438	+/-	0.12164		0.715919	+/-	0.134393		1.36972	+/-	0.136869		45
daGAL4 tubGAL80 na RNAi (attP2)	1.0054	+/-	0.343217		0.442369	+/-	0.24376	**	27	0.77176	+/-	0.634647		1.25351	+/-	0.328129		0.384988	+/-	0.192916		0.598487	+/-	0.296268	*	26
daGAL4 tubGAL80 unc79 RNAi (attP40)	0.562813	+/-	0.162583		0.237399	+/-	0.0967082	**	45	1.05173	+/-	0.215255		0.475315	+/-	0.162639	**	0.450347	+/-	0.233628		0.536378	+/-	0	**	44
daGAL4 tubGAL80 Nlf1 RNAi (attP2)	0.545229	+/-	0.327055		0.279487	+/-	0.177399	**	28	1.06876	+/-	0.393449		0.420595	+/-	0.299797		0.638889	+/-	0.454515		0.805983	+/-	0.175982		29
19C -> 19C
daGAL4 tubGAL80 attP2	0.307863	+/-	0.116138		0.94313	+/-	0.115659		39	0.546674	+/-	0.127492		1.0254	+/-	0.0945955		0.759006	+/-	0.108669		0.911058	+/-	0.113191		38
daGAL4 tubGAL80 attP40	0.197449	+/-	0.102957		1.44656	+/-	0.0946464		37	0.51088	+/-	0.162488		1.13036	+/-	0.103598		0.565706	+/-	0.12742		1.14773	+/-	0.137957		36
daGAL4 tubGAL80 na RNAi (attP2)	0.337099	+/-	0.119544		1.43021	+/-	0.143099	>	41	0.762305	+/-	0.18237		0.927119	+/-	0.160804		0.829234	+/-	0.141861		1.1648	+/-	0.136118		41
daGAL4 tubGAL80 unc79 RNAi (attP40)	0.29704	+/-	0.116434		1.36342	+/-	0.0862221		48	0.724937	+/-	0.120139		1.06571	+/-	0.0806875		0.835593	+/-	0.159142		1.45913	+/-	0.128305		48
daGAL4 tubGAL80 Nlf1 RNAi (attP2)	0.290961	+/-	0.11299		1.94951	+/-	0.176397	>	37	1.16362	+/-	0.229877	>	1.10013	+/-	0.172269		1.22893	+/-	0.0866407	>	1.29606	+/-	0.164187		37
19C -> 29C
daGAL4 tubGAL80 attP2	0.9084	+/-	0.115007		2.06911	+/-	0.123155		34	1.28883	+/-	0.078953		1.82879	+/-	0.164793		0.985908	+/-	0.120154		1.4736	+/-	0.108963		34
daGAL4 tubGAL80 attP40	0.403614	+/-	0.103212		2.07226	+/-	0.176943		27	1.22205	+/-	0.138467		2.16803	+/-	0.219614		0.86311	+/-	0.104234		1.73625	+/-	0.127778		26
daGAL4 tubGAL80 na RNAi (attP2)	0.504847	+/-	0.133663	*	1.97523	+/-	0.111902		38	1.58662	+/-	0.593726		2.78384	+/-	0.175375	>	0.257026	+/-	0.0983649	**	2.25758	+/-	0.122217	>	36
daGAL4 tubGAL80 unc79 RNAi (attP40)	0.53204	+/-	0.116229		2.58055	+/-	0.211297		32	1.0738	+/-	0.165391		2.50707	+/-	0.18881		0.302482	+/-	0.101143	**	2.31066	+/-	0.177408	>	32
daGAL4 tubGAL80 Nlf1 RNAi (attP2)	0.467281	+/-	0.121234	*	2.8102	+/-	0.255784	>	34	0.851927	+/-	0.144462		2.91306	+/-	0.259336	>	0.418183	+/-	0.161045	**	2.51354	+/-	0.193888	>	34
