# Supplementary material for: The Narrow Abdomen Ion Channel Complex Is Highly Stable and Persists from Development into Adult Stages to Promote Behavioral Rhythmicity
Source: Front Cell Neurosci. 2017 Jun 6;11:159. doi: 10.3389/fncel.2017.00159 (PMC5459923; doi:10.3389/fncel.2017.00159)
Supplement: Supplementary file 2 [file Table_2.XLSX]

## Sheet: Sheet1
Table S2
Morning activity index (MI) and evening activity index (EI) values for RNAi genotypes and controls during LD and DD conditions. See Materials and Methods. Significant differences from mutant control (na[har]; tubGAL80ts; Clk8.0-GAL4) are indicated by asterisks (* p < 0.05, ** p < 0.01).
	LD									DD1								DD2
19C -> 19C	MI				EI				n	MI				EI				MI				EI				n
nahar; tubGAL80ts; Clk8.0-GAL4	0.151853	+/-	0.0988365		0.138776	+/-	0.104916		36	0.312837	+/-	0.10209		0.393618	+/-	0.101951		0.347597	+/-	0.142522		0.487373	+/-	0.0910204		36
nahar; tubGAL80ts; Clk8.0-GAL4/ UAS-na	0.215526	+/-	0.131282		0.24774	+/-	0.0766104		47	0.511624	+/-	0.121884		0.833365	+/-	0.156204	*	0.259839	+/-	0.101985		0.776993	+/-	0.149062		46
nahar;; Clk8.0-GAL4/ UAS-na	1.20801	+/-	0.171041	**	1.4565	+/-	0.153313	**	29	0.958847	+/-	0.149448	**	1.1698	+/-	0.137382	**	1.15113	+/-	0.129881	**	1.14418	+/-	0.114629	**	29
29C -> 29C
nahar; tubGAL80ts; Clk8.0-GAL4	0.072413	+/-	0.199843		0.0823348	+/-	0.0734515		41	0.330615	+/-	0.171104		0.895766	+/-	0.214037		0.332657	+/-	0.150343		0.331183	+/-	0.177466		29
nahar; tubGAL80ts; Clk8.0-GAL4/ UAS-na	0.745234	+/-	0.127605	**	0.145706	+/-	0.0577263		54	1.62057	+/-	0.338148	**	2.49315	+/-	0.192548	**	0.728775	+/-	0.127462	*	2.28997	+/-	0.170727	**	45
nahar;; Clk8.0-GAL4/ UAS-na	1.45489	+/-	0.131426	**	0.237734	+/-	0.120731		50	1.89762	+/-	0.209198	**	2.09665	+/-	0.283474	**	1.55881	+/-	0.206299	**	1.94279	+/-	0.177122	**	48
19C -> 29C
nahar; tubGAL80ts; Clk8.0-GAL4	0.0575223	+/-	0.158284		0.19819	+/-	0.0776772		54	0.73787	+/-	0.214689		1.68267	+/-	0.264505		0.358009	+/-	0.331848		1.18797	+/-	0.191544		47
nahar; tubGAL80ts; Clk8.0-GAL4/ UAS-na	-0.115815	+/-	0.108564		0.207725	+/-	0.0604331		58	1.61452	+/-	0.172469	**	2.76967	+/-	0.256729	**	0.807162	+/-	0.146182		2.64111	+/-	0.271888	**	39
nahar;; Clk8.0-GAL4/ UAS-na	0.886467	+/-	0.111437	**	0.640383	+/-	0.0903156	**	51	2.11393	+/-	0.15153	**	2.57054	+/-	0.13057	**	1.50783	+/-	0.123081	**	2.13141	+/-	0.175747	**	38
nahar; tubGAL80ts; Clk8.0-GAL4/ UAS-na UAS-Nlf-1 RNAi	-0.0516644	+/-	0.199827		0.237344	+/-	0.109112		26	0.330444	+/-	0.260927		2.74626	+/-	0.609991		0.369709	+/-	0.364196		2.01971	+/-	0.335737	*	20
nahar; tubGAL80ts; Clk8.0-GAL4/ UAS-na UAS-Nlf-1-V5	1.37734	+/-	0.414335	**	0.402221	+/-	0.172244		15	1.74607	+/-	0.224386	**	2.76034	+/-	0.611073		1.29533	+/-	0.272237	*	2.1401	+/-	0.685126		12
29C -> 19C
nahar; tubGAL80ts; Clk8.0-GAL4	0.419624	+/-	0.175031		0.227925	+/-	0.0915124		61	0.475434	+/-	0.221717		0.324042	+/-	0.181081		0.548115	+/-	0.249706		0.751837	+/-	0.184336		57
nahar; tubGAL80ts; Clk8.0-GAL4/ UAS-na	0.219423	+/-	0.094454		0.371964	+/-	0.123186		80	0.4732	+/-	0.103936		0.913398	+/-	0.169043	*	0.586245	+/-	0.139869		0.905099	+/-	0.1859		74
nahar;; Clk8.0-GAL4/ UAS-na	1.20379	+/-	0.149421	**	0.687144	+/-	0.182803	*	61	0.829903	+/-	0.137096		1.3946	+/-	0.235089	**	1.14322	+/-	0.186669		1.44446	+/-	0.135322	**	66
