# Supplementary material for: The Narrow Abdomen Ion Channel Complex Is Highly Stable and Persists from Development into Adult Stages to Promote Behavioral Rhythmicity
Source: Front Cell Neurosci. 2017 Jun 6;11:159. doi: 10.3389/fncel.2017.00159 (PMC5459923; doi:10.3389/fncel.2017.00159)
Supplement: Supplementary file 3 [file Table_3.XLSX]

## Sheet: Sheet1
Table S3
NA and UNC79 protein expression levels in elavGAL4 nahar; tubGAL80ts; UAS-na flies raised and/or maintained at different temperatures. Dev. refers to developmental temperature. Significant differences from 29o C -> 29o C condition are indicated by asterisks (* p < 0.05, ** p < 0.01). n.s. indicates non-significant difference from the 29o C -> 29o C condition. n.d. - not determined.
Genotype	Temperature (Dev.-> Adult)	NA expression (standardized)			% of 29oC -> 29o C levels	UNC79 expression (standardized)			% of 29oC -> 29o C levels
elavGAL4 nahar;tubGAL80ts/+; UAS-na/ +	29oC -> 29oC	1.63663	+/-	0.239568		1.63663	+/-	0.239568
elavGAL4 nahar;tubGAL80ts/+; UAS-na/ +	29oC -> 19oC	1.20611	+/-	0.18*	86.6	1.20611	+/-	0.18 (n.s.)	73.7
elavGAL4 nahar;tubGAL80ts/+; UAS-na/ +	19oC -> 19oC	0.157261	+/-	0.07**	4.2	0.157261	+/-	0.07**	9.6
	Half-life calculation:	29.4 days				n.d.
